# Supplementary material for: Macrovascular Involvement in Systemic Sclerosis: Association Between Carotid Ultrasound Hemodynamics Parameters and Digital Ulcers
Source: Clin Pract. 2025 Aug 18;15(8):152. doi: 10.3390/clinpract15080152 (PMC12384628; doi:10.3390/clinpract15080152)
Supplement: Supplementary file 1 [file clinpract-15-00152-s001.zip]

Archive with 1 entries (1 files):
- clinpract-3767966-supplementary.pdf
